# Supplementary material for: Manganese-Catalyzed Dehydrogenative Silylation of Alkenes Following Two Parallel Inner-Sphere Pathways
Source: J Am Chem Soc. 2021 Oct 13;143(42):17825–32. doi: 10.1021/jacs.1c09175 (PMC8554758; doi:10.1021/jacs.1c09175)
Supplement: Supplementary file 2 — ja1c09175_si_002.xyz [file ja1c09175_si_002.xyz]

   79
INA
scf done: -2206.484238
Mn     5.349122     5.555107    -0.683746
 P     6.467336     3.485232    -0.591019
 P     4.049420     4.529136    -2.279978
 O     7.176687     6.421940    -1.523836
 O     4.086751     5.061023     1.891020
 O     3.680302     7.959722    -0.904965
 C     6.053315     2.609663    -2.178945
 H     6.657907     3.101403    -2.948982
 H     6.353545     1.557192    -2.158648
 C     6.850901     6.571154    -0.327652
 C     4.556933     5.235141     0.835671
 C     4.365173     7.020107    -0.843745
 C     4.567794     2.753402    -2.495730
 H     3.978831     2.157909    -1.787108
 H     4.333667     2.378235    -3.498383
 H     4.981980     8.419174    -5.374353
 C     7.577317     7.512436     0.587505
 H     6.874256     8.344375     0.749126
 H     7.665739     7.036050     1.572564
 C     8.919324     8.030376     0.081675
 H     9.600190     7.182913    -0.064240
 H     8.776635     8.474896    -0.909373
 C     9.546222     9.043392     1.030728
 H     9.717699     8.609176     2.022228
 H     8.897696     9.916715     1.162660
 H    10.509862     9.400337     0.654115
 C     4.269494     5.311290    -3.970695
 H     4.013341     6.361844    -3.771727
 C     3.365832     4.805500    -5.092581
 C     5.734144     5.269635    -4.408337
 H     6.408423     5.589976    -3.609370
 H     6.017053     4.261116    -4.732978
 H     5.880190     5.937365    -5.264227
 H     3.540893     3.745077    -5.309131
 H     3.585595     5.360880    -6.011651
 H     2.302821     4.941217    -4.877979
 C     8.336812     3.511997    -0.677832
 H     8.470213     4.265256    -1.468050
 C     9.028219     2.222390    -1.118618
 C     8.996822     4.067289     0.584674
 H     8.449409     4.915635     1.002243
 H     9.074776     3.304571     1.364382
 H    10.014160     4.401844     0.353531
 H     8.952080     1.441618    -0.355445
 H    10.096096     2.415764    -1.275318
 H     8.630997     1.822644    -2.055161
 C     2.177848     4.457794    -2.104075
 H     1.836081     5.351712    -2.644866
 C     1.731465     4.593494    -0.649867
 C     1.525264     3.225676    -2.735883
 H     1.838352     3.046266    -3.766391
 H     1.746457     2.323806    -2.155352
 H     0.436004     3.345685    -2.734334
 H     2.124671     3.780735    -0.029557
 H     0.637348     4.552038    -0.594522
 H     2.058012     5.534980    -0.205887
 C     5.862577     2.291568     0.723388
 H     4.783505     2.501242     0.714145
 C     6.373112     2.650435     2.120773
 C     6.052348     0.801129     0.447042
 H     5.579606     0.478242    -0.484663
 H     7.109098     0.521387     0.405377
 H     5.595140     0.221856     1.257726
 H     7.406332     2.320044     2.261061
 H     5.762113     2.143425     2.875186
 H     6.319491     3.722353     2.322747
Si     5.648358     9.646740    -4.824622
 C     4.484030    10.452445    -3.583414
 H     4.245579     9.773862    -2.758131
 H     4.935116    11.354758    -3.155917
 H     3.542575    10.745979    -4.059404
 C     7.267581     9.139325    -4.007838
 H     7.109861     8.397413    -3.217505
 H     7.956911     8.703258    -4.738751
 H     7.764079    10.009283    -3.562921
 C     5.981766    10.818296    -6.266373
 H     6.633081    10.353937    -7.013941
 H     5.052134    11.108391    -6.766689
 H     6.473210    11.733963    -5.919781

   79
TSINAB
scf done: -2206.465189
Mn     5.221786     5.975527    -1.119612
 P     6.559288     4.005943    -1.111806
 P     3.847270     4.796256    -2.579369
 O     7.433092     7.481447    -0.872339
 O     3.914544     5.047175     1.296507
 O     3.556673     8.395185    -1.080490
 C     5.659386     2.708526    -2.118940
 H     6.137865     2.720954    -3.102793
 H     5.825678     1.707918    -1.710496
 C     6.553961     7.011617    -0.143400
 C     4.409223     5.410043     0.300478
 C     4.210321     7.434805    -1.122090
 C     4.168167     2.991527    -2.267441
 H     3.647727     2.760548    -1.329636
 H     3.727224     2.354043    -3.042089
 H     5.825591     7.137347    -3.104253
 C     6.546751     7.399918     1.329333
 H     5.651424     8.026008     1.469525
 H     6.346967     6.499914     1.926810
 C     7.790075     8.127808     1.822757
 H     8.667332     7.484560     1.676234
 H     7.962377     9.005159     1.190107
 C     7.686680     8.540805     3.285311
 H     7.540254     7.671308     3.936575
 H     6.838406     9.215625     3.447086
 H     8.590716     9.058629     3.622262
 C     4.075421     5.059328    -4.429557
 H     3.966459     6.150853    -4.506956
 C     3.064653     4.410887    -5.373387
 C     5.491741     4.710653    -4.887078
 H     6.255254     5.122341    -4.221979
 H     5.630077     3.626071    -4.952929
 H     5.670541     5.115327    -5.889661
 H     3.100952     3.317083    -5.315906
 H     3.306241     4.684903    -6.407288
 H     2.037445     4.731220    -5.185994
 C     8.221042     3.930038    -1.998864
 H     7.907454     4.197234    -3.018903
 C     8.858819     2.540925    -2.055805
 C     9.245384     4.977056    -1.562926
 H     8.803351     5.970920    -1.479341
 H     9.700635     4.723052    -0.602169
 H    10.054129     5.013389    -2.302440
 H     9.247272     2.242706    -1.077268
 H     9.710528     2.559980    -2.745854
 H     8.173584     1.761643    -2.401704
 C     1.969673     4.927556    -2.417819
 H     1.703002     5.681474    -3.172139
 C     1.504277     5.448743    -1.059027
 C     1.217171     3.630639    -2.735120
 H     1.511911     3.167716    -3.678131
 H     1.361343     2.893518    -1.938481
 H     0.142177     3.837043    -2.788143
 H     1.797242     4.779172    -0.245231
 H     0.409747     5.511412    -1.054579
 H     1.893389     6.442112    -0.835897
 C     6.764765     3.233279     0.594239
 H     5.867862     3.576671     1.120300
 C     7.967992     3.822321     1.333830
 C     6.772782     1.706887     0.670263
 H     5.826729     1.268385     0.340108
 H     7.580501     1.258708     0.084869
 H     6.916090     1.401854     1.713420
 H     8.909316     3.400582     0.968658
 H     7.894972     3.583541     2.400525
 H     8.025484     4.910178     1.240283
Si     6.493886     8.289229    -3.824028
 C     6.388795     9.848396    -2.785753
 H     6.973260     9.719063    -1.871374
 H     6.783217    10.706940    -3.340755
 H     5.355275    10.070788    -2.503478
 C     8.277395     7.817641    -4.192559
 H     8.820183     7.671953    -3.255160
 H     8.341547     6.895127    -4.779243
 H     8.776774     8.609664    -4.761603
 C     5.545851     8.535102    -5.443321
 H     5.589463     7.647734    -6.083370
 H     4.492178     8.769710    -5.257700
 H     5.972564     9.370791    -6.009720

   79
INB
scf done: -2206.468323
Mn     5.334375     6.116361    -1.335208
 P     6.636805     4.132982    -1.271399
 P     3.877639     4.882760    -2.696195
 O     7.804786     7.354091    -0.570331
 O     3.901696     5.073571     0.977069
 O     3.765820     8.587592    -1.157457
 C     5.645583     2.796043    -2.125539
 H     6.051302     2.733907    -3.140051
 H     5.815666     1.818341    -1.666509
 C     6.694663     7.015053    -0.153592
 C     4.462568     5.496689     0.043285
 C     4.383077     7.605379    -1.268482
 C     4.156564     3.114008    -2.191059
 H     3.701218     3.010807    -1.198557
 H     3.640998     2.410344    -2.853169
 H     6.362657     6.618621    -2.704282
 C     6.383570     7.358768     1.307492
 H     5.425029     7.897584     1.323151
 H     6.175784     6.415879     1.835186
 C     7.457048     8.152010     2.039861
 H     8.402484     7.598146     2.008005
 H     7.647073     9.083982     1.494900
 C     7.075661     8.457698     3.482910
 H     6.914455     7.537460     4.056543
 H     6.148402     9.039839     3.534645
 H     7.856036     9.032678     3.992562
 C     4.028013     4.886010    -4.576283
 H     3.772725     5.929039    -4.809162
 C     3.065451     3.985571    -5.350258
 C     5.455883     4.640246    -5.063510
 H     6.197498     5.183947    -4.473484
 H     5.706379     3.574598    -5.032124
 H     5.556662     4.957569    -6.107883
 H     3.212181     2.927762    -5.104394
 H     3.251367     4.092090    -6.425671
 H     2.016401     4.235338    -5.178209
 C     8.232787     3.961002    -2.254272
 H     7.860423     4.199314    -3.261774
 C     8.816594     2.547689    -2.291738
 C     9.322293     4.981502    -1.926798
 H     8.914630     5.979457    -1.755166
 H     9.882484     4.695327    -1.032916
 H    10.037388     5.019710    -2.756885
 H     9.243488     2.271428    -1.322930
 H     9.632506     2.510881    -3.023189
 H     8.088428     1.781583    -2.573309
 C     1.999065     5.086236    -2.538938
 H     1.738235     5.651333    -3.445183
 C     1.547845     5.918298    -1.339767
 C     1.215986     3.769343    -2.549141
 H     1.465712     3.110120    -3.382758
 H     1.375962     3.213151    -1.619727
 H     0.143525     3.986800    -2.610215
 H     1.799451     5.434094    -0.392503
 H     0.457373     6.027267    -1.372209
 H     1.979477     6.918830    -1.335256
 C     6.944153     3.477237     0.469661
 H     6.099761     3.890998     1.030958
 C     8.221060     4.061267     1.079502
 C     6.901024     1.960332     0.653398
 H     5.920488     1.538925     0.413901
 H     7.654086     1.440849     0.053206
 H     7.100870     1.722534     1.704698
 H     9.112017     3.562418     0.686251
 H     8.211694     3.902611     2.163552
 H     8.325001     5.133721     0.896497
Si     6.639648     7.981782    -3.384054
 C     6.818397     9.541932    -2.362535
 H     7.614848     9.437372    -1.624980
 H     7.073865    10.352556    -3.056768
 H     5.894596     9.818323    -1.849756
 C     8.263674     7.614410    -4.266547
 H     9.081687     7.510344    -3.549254
 H     8.214023     6.701431    -4.868416
 H     8.506337     8.444862    -4.939589
 C     5.291646     8.272014    -4.670678
 H     5.259855     7.489598    -5.433873
 H     4.304060     8.355610    -4.207049
 H     5.496613     9.220883    -5.180168

  79
TSINBC
scf done: -2206.449761
Mn     5.442125     6.072490    -1.295707
 P     6.834080     4.110948    -1.378932
 P     3.952514     4.860679    -2.630262
 O     7.632028     6.189846     0.647529
 O     4.257787     5.035967     1.175132
 O     3.626774     8.372264    -1.380197
 C     5.946021     2.928181    -2.510544
 H     6.295809     3.171721    -3.517643
 H     6.238459     1.892662    -2.317756
 C     6.655444     6.794736     0.236473
 C     4.690870     5.390851     0.153814
 C     4.360946     7.468951    -1.340534
 C     4.432574     3.079955    -2.437118
 H     4.063217     2.759087    -1.455750
 H     3.938712     2.449876    -3.185465
 H     6.744226     6.898002    -1.285902
 C     6.184711     8.036479     0.980769
 H     5.930171     8.814264     0.253555
 H     5.232397     7.768375     1.461287
 C     7.172017     8.559322     2.016248
 H     7.420492     7.752150     2.713070
 H     8.112299     8.822344     1.516345
 C     6.629001     9.765547     2.771934
 H     5.704184     9.516751     3.304792
 H     6.402487    10.594479     2.091821
 H     7.349039    10.130871     3.511054
 C     3.840878     5.100822    -4.494883
 H     3.632948     6.175113    -4.568776
 C     2.731767     4.354286    -5.237351
 C     5.170971     4.824292    -5.193002
 H     6.023190     5.232517    -4.645429
 H     5.324538     3.747072    -5.322565
 H     5.170633     5.269393    -6.194254
 H     2.857128     3.267550    -5.172150
 H     2.779401     4.615107    -6.301103
 H     1.728212     4.607285    -4.889531
 C     8.499439     4.114340    -2.245204
 H     8.214768     4.563997    -3.206198
 C     9.078324     2.727561    -2.534817
 C     9.552894     5.027097    -1.618927
 H     9.139397     5.990933    -1.317640
 H    10.003221     4.576564    -0.732251
 H    10.355641     5.201920    -2.344768
 H     9.344850     2.196236    -1.617084
 H     9.995397     2.832381    -3.126302
 H     8.394421     2.093396    -3.105144
 C     2.104838     4.889137    -2.201702
 H     1.693822     5.564973    -2.964394
 C     1.741593     5.478248    -0.839764
 C     1.417505     3.526327    -2.337038
 H     1.609544     3.023701    -3.285989
 H     1.727334     2.854030    -1.530232
 H     0.333338     3.656372    -2.244815
 H     2.073997     4.838757    -0.018691
 H     0.650074     5.554628    -0.771248
 H     2.149880     6.476474    -0.682587
 C     7.007735     3.134768     0.245967
 H     6.293578     3.638808     0.903803
 C     8.369429     3.234377     0.937168
 C     6.586793     1.667136     0.155578
 H     5.564104     1.532530    -0.208510
 H     7.257889     1.083843    -0.484590
 H     6.631446     1.223810     1.156905
 H     9.147753     2.685881     0.398556
 H     8.288444     2.778793     1.931255
 H     8.680398     4.269697     1.067204
Si     6.468124     7.619002    -3.052604
 C     7.034397     9.255398    -2.247109
 H     7.794292     9.115776    -1.469983
 H     7.467809     9.901732    -3.019797
 H     6.193178     9.799608    -1.804161
 C     8.007109     7.109164    -4.056315
 H     8.879897     6.956726    -3.416040
 H     7.879510     6.217002    -4.675778
 H     8.239408     7.940324    -4.734228
 C     5.247701     8.248517    -4.380330
 H     5.123094     7.549568    -5.211208
 H     4.262369     8.498725    -3.976857
 H     5.673791     9.169643    -4.797009

   79
INC
scf done: -2206.453523
Mn     5.517723     6.008216    -1.401086
 P     6.852273     4.047374    -1.525385
 P     3.943201     4.834599    -2.574335
 O     7.965815     6.633925     0.937106
 O     4.541766     5.173205     1.233226
 O     3.761544     8.343222    -1.606556
 C     5.981615     2.956721    -2.749977
 H     6.289928     3.307038    -3.738122
 H     6.316452     1.919381    -2.659549
 C     7.053164     7.209554     0.400770
 C     4.892639     5.454776     0.156382
 C     4.482398     7.429646    -1.525886
 C     4.466012     3.051758    -2.596525
 H     4.157562     2.609487    -1.641362
 H     3.951023     2.495996    -3.388612
 H     6.870815     7.009488    -0.727721
 C     6.278559     8.338939     1.014744
 H     6.232725     9.150774     0.277193
 H     5.240241     7.999920     1.127582
 C     6.848581     8.811946     2.344604
 H     6.890049     7.963710     3.036339
 H     7.886485     9.132662     2.198783
 C     6.028083     9.944940     2.946929
 H     4.994158     9.632766     3.130791
 H     5.996693    10.813573     2.280018
 H     6.450137    10.273996     3.901154
 C     3.669917     5.234186    -4.395645
 H     3.560778     6.326231    -4.378226
 C     2.433393     4.634862    -5.068360
 C     4.891541     4.890130    -5.244238
 H     5.823031     5.227650    -4.787329
 H     4.954943     3.809223    -5.415240
 H     4.810948     5.365700    -6.227895
 H     2.488578     3.541340    -5.115088
 H     2.386189     4.993550    -6.103079
 H     1.491542     4.910655    -4.589846
 C     8.575940     4.060901    -2.250095
 H     8.353765     4.459528    -3.248239
 C     9.251058     2.700974    -2.422103
 C     9.512857     5.059720    -1.572080
 H     9.049713     6.042752    -1.460070
 H     9.822062     4.728598    -0.578438
 H    10.417713     5.179699    -2.179400
 H     9.536697     2.264236    -1.460539
 H    10.170660     2.822272    -3.006526
 H     8.622341     1.979009    -2.951604
 C     2.148099     4.819413    -1.974294
 H     1.667162     5.540181    -2.648410
 C     1.921287     5.332355    -0.555221
 C     1.453825     3.464484    -2.135472
 H     1.556508     3.033530    -3.133059
 H     1.842390     2.739717    -1.412411
 H     0.382849     3.575714    -1.931778
 H     2.339280     4.658538     0.195946
 H     0.842246     5.399152    -0.373154
 H     2.345569     6.325209    -0.397457
 C     6.880684     2.960452     0.023579
 H     5.941815     3.229583     0.519988
 C     8.012049     3.334613     0.982841
 C     6.847151     1.447739    -0.201183
 H     5.940104     1.115925    -0.714960
 H     7.710533     1.085297    -0.765866
 H     6.862516     0.945271     0.773100
 H     8.979110     2.974232     0.617745
 H     7.836760     2.859699     1.954725
 H     8.086788     4.412126     1.141477
Si     6.621276     7.382185    -3.243421
 C     7.479824     8.896090    -2.430808
 H     8.270766     8.622973    -1.722008
 H     7.944602     9.509026    -3.212675
 H     6.757771     9.534602    -1.909106
 C     8.037065     6.744087    -4.379088
 H     8.951992     6.541463    -3.814301
 H     7.799632     5.852316    -4.968453
 H     8.270482     7.544445    -5.093148
 C     5.473153     8.255637    -4.507022
 H     5.148706     7.593650    -5.315336
 H     4.584315     8.690015    -4.039165
 H     6.033960     9.075087    -4.973978

   75
A
scf done: -2092.035813
Mn     5.383366     5.948769    -1.077763
 P     6.881599     4.042380    -1.423038
 P     4.065272     4.777196    -2.601022
 O     3.899766     4.650902     1.077382
 O     3.400756     8.092794    -0.937764
 C     5.858902     2.677984    -2.199100
 H     6.199550     2.532380    -3.225299
 H     6.055197     1.734637    -1.679262
 C     7.016878     7.044288    -0.212406
 C     4.524098     5.095232     0.193973
 C     4.219118     7.263403    -1.004010
 C     4.364465     2.994738    -2.185603
 H     3.951682     2.840905    -1.182996
 H     3.819742     2.329917    -2.865224
 C     6.349605     6.410845     0.846010
 H     6.786776     5.491257     1.229765
 C     5.592316     7.210176     1.875436
 H     6.275006     7.510027     2.680957
 H     5.172900     8.121071     1.438511
 C     4.229084     4.809252    -4.479882
 H     3.868438     5.811941    -4.727237
 C     3.364633     3.793611    -5.228529
 C     5.670783     4.724848    -4.970157
 H     6.337314     5.350390    -4.373535
 H     6.044112     3.696619    -4.951835
 H     5.732743     5.065234    -6.010181
 H     3.646588     2.762163    -4.989687
 H     3.509496     3.921337    -6.307632
 H     2.295810     3.907211    -5.031369
 C     8.382928     4.234915    -2.561514
 H     8.055247     5.054899    -3.206041
 C     8.759150     3.062532    -3.470476
 C     9.619726     4.748012    -1.814957
 H     9.404398     5.606589    -1.175380
 H    10.083060     3.979560    -1.190199
 H    10.371355     5.070514    -2.543832
 H     9.019005     2.155676    -2.919204
 H     9.634200     3.343379    -4.068642
 H     7.966588     2.808232    -4.178244
 C     2.188632     4.879117    -2.478311
 H     1.836496     3.986945    -3.013412
 C     1.625190     6.117801    -3.179429
 C     1.644926     4.797123    -1.054318
 H     2.004705     3.923013    -0.507529
 H     1.900822     5.685354    -0.471610
 H     0.551440     4.734715    -1.097445
 H     1.997939     7.037255    -2.720427
 H     0.533717     6.122728    -3.081751
 H     1.854945     6.149271    -4.247861
 C     7.610036     3.139441     0.074082
 H     8.256359     3.886912     0.554866
 C     8.464192     1.911753    -0.252664
 C     6.533849     2.720272     1.076974
 H     5.973796     3.555786     1.491426
 H     5.811298     2.030109     0.626172
 H     7.004270     2.188036     1.911650
 H     7.883999     1.139456    -0.769484
 H     8.822376     1.465239     0.682168
 H     9.340912     2.135781    -0.859980
Si     6.143997     7.752168    -2.704192
 C     6.181596     9.532647    -1.972884
 H     7.112863     9.754505    -1.440259
 H     6.120230    10.244716    -2.803943
 H     5.346503     9.748553    -1.299619
 C     7.896971     7.642219    -3.472432
 H     8.679672     7.469190    -2.726681
 H     7.990809     6.874494    -4.247774
 H     8.110505     8.605354    -3.952589
 C     5.029814     8.068439    -4.236854
 H     5.177808     7.347232    -5.044517
 H     3.965065     8.090814    -3.980521
 H     5.283261     9.054699    -4.643946
 H     7.962376     6.652723    -0.565542
 H     6.944346     8.124431    -0.258906
 H     4.777188     6.641307     2.331440

   75
TSAB
scf done: -2092.020404
Mn     5.322156     5.828002    -1.075031
 P     6.781861     3.884064    -1.339632
 P     4.066558     4.706117    -2.660898
 O     3.956791     4.847388     1.280456
 O     3.253772     7.886182    -0.837225
 C     5.830081     2.571520    -2.265066
 H     6.227268     2.500478    -3.279413
 H     5.997147     1.593869    -1.801991
 C     7.182337     7.110456    -0.892470
 C     4.486042     5.137852     0.279150
 C     4.118740     7.110148    -0.957514
 C     4.342533     2.904679    -2.302336
 H     3.892344     2.722771    -1.320690
 H     3.815346     2.268820    -3.022346
 C     6.587913     6.548232     0.339287
 H     7.201423     5.757348     0.781182
 C     6.145697     7.537644     1.397277
 H     7.003322     7.994797     1.913830
 H     5.552265     8.350303     0.964694
 C     4.247575     4.780769    -4.544187
 H     3.866961     5.780880    -4.777406
 C     3.422155     3.769449    -5.339670
 C     5.704738     4.737791    -5.000450
 H     6.351136     5.353439    -4.367934
 H     6.094084     3.714797    -4.997752
 H     5.791841     5.104957    -6.029754
 H     3.736936     2.739231    -5.140146
 H     3.562098     3.942523    -6.413445
 H     2.350142     3.840259    -5.138561
 C     8.371936     4.168078    -2.336872
 H     8.119798     5.071171    -2.907024
 C     8.771844     3.091964    -3.348351
 C     9.566764     4.520997    -1.440314
 H     9.314876     5.221144    -0.639171
 H    10.001333     3.633067    -0.973579
 H    10.352200     4.984617    -2.047383
 H     8.909470     2.109683    -2.888258
 H     9.723507     3.371784    -3.815624
 H     8.043790     2.985021    -4.155846
 C     2.187283     4.762330    -2.540910
 H     1.853167     3.868761    -3.086204
 C     1.578723     5.992851    -3.215971
 C     1.668826     4.643638    -1.108955
 H     2.097178     3.797751    -0.565504
 H     1.871117     5.547900    -0.530451
 H     0.581728     4.503758    -1.132011
 H     1.907288     6.914968    -2.729018
 H     0.486743     5.951834    -3.130671
 H     1.817855     6.059545    -4.281118
 C     7.405616     2.916083     0.155984
 H     8.071343     3.618216     0.674167
 C     8.203781     1.651157    -0.169621
 C     6.269634     2.556825     1.112836
 H     5.785641     3.432634     1.540593
 H     5.498925     1.953412     0.618342
 H     6.666457     1.954119     1.937875
 H     7.582692     0.893816    -0.660296
 H     8.564935     1.204709     0.764080
 H     9.074253     1.829978    -0.802026
Si     6.319097     8.115358    -2.482921
 C     5.922866     9.792158    -1.682452
 H     5.881328    10.552107    -2.471292
 H     4.946916     9.784758    -1.188151
 H     6.669752    10.116191    -0.949989
 C     7.957826     8.283775    -3.437727
 H     8.805844     8.534008    -2.792269
 H     8.208735     7.360063    -3.973229
 H     7.863542     9.074927    -4.189852
 C     5.052438     8.049288    -3.902430
 H     5.295680     7.291894    -4.648039
 H     4.024805     7.908457    -3.562284
 H     5.110191     9.026327    -4.400738
 H     8.027028     6.566394    -1.304966
 H     7.523125     8.138264    -0.710003
 H     5.525419     7.054868     2.159599

   75
B
scf done: -2092.059712
Mn     5.261965     5.641433    -1.154072
 P     6.717012     3.749651    -1.376907
 P     3.885040     4.438319    -2.499263
 O     4.657996     4.977922     1.608382
 O     3.196614     7.703277    -0.900663
 C     5.944235     2.545637    -2.574223
 H     6.346742     2.806510    -3.558463
 H     6.268990     1.519577    -2.364160
 C     6.853415     7.080620    -1.882197
 C     4.848851     5.161892     0.470284
 C     4.030182     6.897406    -1.028542
 C     4.424535     2.658276    -2.597363
 H     3.994109     2.158217    -1.724355
 H     4.006364     2.165468    -3.482823
 C     6.707624     6.870867    -0.406763
 H     7.548625     6.319250     0.018965
 C     6.370626     8.031764     0.508678
 H     7.212907     8.730208     0.630118
 H     5.509948     8.609475     0.161729
 C     3.742531     4.936261    -4.312504
 H     3.375535     5.970729    -4.255471
 C     2.767825     4.117604    -5.158882
 C     5.110787     4.969588    -4.993286
 H     5.860359     5.491726    -4.391726
 H     5.476782     3.956055    -5.191801
 H     5.041771     5.479607    -5.960852
 H     3.083114     3.070815    -5.233439
 H     2.739328     4.513825    -6.180777
 H     1.745446     4.133102    -4.774394
 C     8.418302     3.951828    -2.176008
 H     8.171654     4.636410    -3.001524
 C     9.060032     2.714398    -2.812007
 C     9.430654     4.665642    -1.277527
 H     9.060872     5.620691    -0.900256
 H     9.709449     4.056176    -0.413044
 H    10.349231     4.862590    -1.842276
 H     9.412895     1.999708    -2.066158
 H     9.932336     3.029231    -3.397203
 H     8.389630     2.185301    -3.493477
 C     2.077538     4.191604    -2.045491
 H     1.736910     3.358393    -2.677097
 C     1.199608     5.410508    -2.334710
 C     1.919886     3.777480    -0.583505
 H     2.512170     2.894979    -0.322790
 H     2.218154     4.586680     0.088180
 H     0.869827     3.538453    -0.379367
 H     1.475194     6.258563    -1.704175
 H     0.153471     5.164420    -2.119173
 H     1.248311     5.738561    -3.376621
 C     6.951937     2.724581     0.185566
 H     7.148840     3.479981     0.957465
 C     8.086093     1.701768     0.196026
 C     5.648871     2.009216     0.555412
 H     4.782562     2.671183     0.547514
 H     5.458877     1.170911    -0.124548
 H     5.735024     1.594856     1.565707
 H     7.958519     0.949199    -0.589889
 H     8.080522     1.168486     1.154082
 H     9.074153     2.150780     0.081562
Si     6.953874     8.800707    -2.702826
 C     5.521808     9.965971    -2.329611
 H     5.549247    10.809759    -3.028686
 H     4.549884     9.474721    -2.432403
 H     5.581394    10.371445    -1.315758
 C     8.581806     9.589461    -2.166040
 H     8.594009     9.783350    -1.088852
 H     9.434774     8.943060    -2.399227
 H     8.738261    10.544574    -2.679171
 C     7.003685     8.501911    -4.569940
 H     7.815395     7.822062    -4.851725
 H     6.064489     8.069181    -4.931832
 H     7.160413     9.442884    -5.108681
 H     5.975153     6.582973    -2.498743
 H     7.729762     6.555401    -2.280858
 H     6.119817     7.660299     1.508381

   75
C
TSBC
scf done: -2092.050999
Mn     4.990118     5.620183    -1.164762
 P     6.632014     3.876838    -1.434683
 P     3.681792     4.246834    -2.444260
 O     4.642699     4.938439     1.626707
 O     2.704618     7.413106    -0.786646
 C     5.953969     2.627960    -2.644361
 H     6.275382     2.973825    -3.632782
 H     6.411781     1.643377    -2.491742
 C     6.369127     7.390996    -2.097559
 C     4.734855     5.135109     0.477036
 C     3.624090     6.718827    -0.968131
 C     4.432771     2.550391    -2.606134
 H     4.101018     1.988996    -1.727478
 H     4.041991     2.023869    -3.484051
 C     6.298371     7.062195    -0.609144
 H     7.258724     6.674876    -0.256263
 C     5.892114     8.217138     0.289454
 H     6.675843     8.986076     0.377604
 H     4.985510     8.718158    -0.068195
 C     3.373649     4.777534    -4.224672
 H     2.767813     5.685918    -4.101889
 C     2.594117     3.785902    -5.086503
 C     4.666155     5.191158    -4.927480
 H     5.232127     5.919842    -4.340821
 H     5.314214     4.328738    -5.119797
 H     4.439015     5.644088    -5.899453
 H     3.175254     2.876775    -5.276349
 H     2.372965     4.231572    -6.063410
 H     1.641924     3.488212    -4.639719
 C     8.302684     4.233016    -2.246707
 H     8.004413     4.930201    -3.044128
 C     9.024871     3.070512    -2.935324
 C     9.260587     4.988154    -1.324720
 H     8.816377     5.900451    -0.924318
 H     9.585043     4.376443    -0.477955
 H    10.162021     5.271378    -1.880675
 H     9.420989     2.345648    -2.222108
 H     9.876387     3.467712    -3.500671
 H     8.390713     2.532526    -3.644039
 C     1.947083     3.773718    -1.897474
 H     1.692841     2.881024    -2.487400
 C     0.899839     4.852553    -2.176596
 C     1.921787     3.388641    -0.419377
 H     2.645832     2.606230    -0.173148
 H     2.136797     4.250903     0.217507
 H     0.927858     3.010613    -0.153881
 H     1.132805     5.783129    -1.653280
 H    -0.077917     4.509413    -1.819421
 H     0.794083     5.077845    -3.241370
 C     6.977900     2.855404     0.109748
 H     7.144552     3.615736     0.883587
 C     8.179823     1.912718     0.074231
 C     5.742507     2.043487     0.510808
 H     4.829138     2.638196     0.536506
 H     5.596617     1.198423    -0.171628
 H     5.891164     1.628819     1.513667
 H     8.080550     1.161186    -0.716925
 H     8.237734     1.370140     1.025243
 H     9.131581     2.428407    -0.062327
Si     7.504423     8.803257    -2.700126
 C     6.654278    10.465621    -2.439956
 H     7.270811    11.280441    -2.835720
 H     5.686836    10.502309    -2.952259
 H     6.475356    10.664391    -1.379329
 C     9.157471     8.794586    -1.793353
 H     9.018055     8.845415    -0.708606
 H     9.739901     7.895059    -2.015256
 H     9.758269     9.660487    -2.093183
 C     7.804600     8.554735    -4.549987
 H     8.335214     7.616495    -4.746956
 H     6.860877     8.526630    -5.105989
 H     8.407883     9.369101    -4.966042
 H     5.379135     7.698171    -2.484340
 H     6.678549     6.510135    -2.690486
 H     5.682210     7.859027     1.303166

   75
scf done: -2092.055944
Mn     4.958549     5.709746    -1.105520
 P     6.643011     4.055491    -1.297492
 P     3.765308     4.322732    -2.468003
 O     4.544506     4.993033     1.678093
 O     2.625362     7.459542    -0.811918
 C     6.214294     3.001733    -2.771531
 H     6.538468     3.576696    -3.646334
 H     6.776577     2.061103    -2.782686
 C     6.065017     7.523048    -2.036117
 C     4.669638     5.210666     0.535884
 C     3.555416     6.772087    -0.955933
 C     4.708228     2.757077    -2.854224
 H     4.400832     2.007326    -2.119799
 H     4.430075     2.364322    -3.839360
 C     6.225237     7.215921    -0.568077
 H     7.238086     6.875291    -0.337234
 C     5.833578     8.315612     0.398599
 H     6.549118     9.152691     0.404138
 H     4.847987     8.732493     0.164433
 C     3.348154     4.955370    -4.198466
 H     2.855437     5.918896    -4.010337
 C     2.405557     4.074198    -5.018790
 C     4.615749     5.227189    -5.008044
 H     5.335404     5.845396    -4.466425
 H     5.112547     4.291131    -5.288505
 H     4.365257     5.748960    -5.938488
 H     2.824336     3.073718    -5.177840
 H     2.254987     4.517780    -6.009972
 H     1.420700     3.956986    -4.561842
 C     8.384411     4.655505    -1.675430
 H     8.172381     5.608725    -2.174100
 C     9.234511     3.824634    -2.638188
 C     9.163744     4.991749    -0.399755
 H     8.556680     5.531062     0.332699
 H     9.553509     4.095183     0.089549
 H    10.022785     5.624501    -0.647899
 H     9.482456     2.838627    -2.236681
 H    10.181068     4.345496    -2.828217
 H     8.747158     3.678005    -3.605770
 C     2.100700     3.635157    -1.936928
 H     1.840067     2.885305    -2.696569
 C     1.012055     4.709592    -1.912034
 C     2.161538     2.934272    -0.582391
 H     2.857365     2.091149    -0.572937
 H     2.457551     3.628418     0.209684
 H     1.170030     2.540678    -0.330430
 H     1.200027     5.444711    -1.126205
 H     0.042418     4.242588    -1.704736
 H     0.918985     5.254169    -2.855941
 C     6.887629     2.807048     0.090370
 H     7.161923     3.437915     0.946399
 C     7.991682     1.772883    -0.138655
 C     5.603149     2.063594     0.457940
 H     4.752585     2.728563     0.594107
 H     5.351470     1.317519    -0.304184
 H     5.754611     1.521151     1.397815
 H     7.779720     1.147420    -1.013095
 H     8.043236     1.101873     0.726724
 H     8.981510     2.210644    -0.270128
Si     7.444810     8.436831    -2.996177
 C     7.120812    10.272464    -2.704929
 H     7.866526    10.889243    -3.218310
 H     6.131962    10.568786    -3.070590
 H     7.163747    10.513784    -1.637771
 C     9.203968     8.069328    -2.413087
 H     9.270097     8.046321    -1.320787
 H     9.595642     7.123496    -2.799413
 H     9.868628     8.865305    -2.767944
 C     7.322492     8.069099    -4.845716
 H     7.541982     7.018881    -5.068187
 H     6.321829     8.289801    -5.232505
 H     8.036637     8.680354    -5.408645
 H     5.204727     8.186806    -2.197815
 H     5.823980     6.560289    -2.619661
 H     5.784836     7.929754     1.422734

   75
TSCDE
scf done: -2092.037110
Mn     4.977525     5.832343    -1.257574
 P     6.675887     4.188234    -1.402836
 P     3.775684     4.390245    -2.508406
 O     4.312570     5.194489     1.528535
 O     2.670498     7.619281    -1.505332
 C     6.255169     3.185512    -2.911588
 H     6.515635     3.821437    -3.764287
 H     6.860330     2.275583    -2.986761
 C     6.125065     7.654062    -1.675420
 C     4.555664     5.389438     0.404179
 C     3.584206     6.906019    -1.390784
 C     4.761350     2.871185    -2.952843
 H     4.513808     2.090828    -2.227406
 H     4.466249     2.491096    -3.938040
 C     6.245486     7.306950    -0.304502
 H     7.193919     6.867547     0.004159
 C     5.606679     8.149164     0.776472
 H     6.258480     8.993980     1.040335
 H     4.649545     8.563247     0.443906
 C     3.231823     5.025139    -4.201513
 H     2.774141     5.997575    -3.976800
 C     2.210227     4.156316    -4.936431
 C     4.432110     5.273062    -5.112243
 H     5.203028     5.863556    -4.613085
 H     4.879229     4.328554    -5.444674
 H     4.114742     5.813001    -6.011381
 H     2.585271     3.138560    -5.097580
 H     2.012476     4.582932    -5.926521
 H     1.251916     4.084552    -4.417495
 C     8.439064     4.767495    -1.738038
 H     8.259938     5.768533    -2.141643
 C     9.240047     4.002571    -2.793833
 C     9.255423     4.950532    -0.455649
 H     8.714502     5.515075     0.309031
 H     9.554770     3.996163    -0.014032
 H    10.176219     5.501125    -0.678930
 H     9.452592     2.971350    -2.499768
 H    10.203128     4.502960    -2.950389
 H     8.732464     3.971920    -3.761428
 C     2.164704     3.650208    -1.886721
 H     1.841946     2.956279    -2.673993
 C     1.088514     4.722044    -1.702502
 C     2.311466     2.854270    -0.593629
 H     3.008277     2.017955    -0.684855
 H     2.645446     3.489536     0.231125
 H     1.337489     2.435606    -0.314455
 H     1.332846     5.380005    -0.864103
 H     0.128068     4.244069    -1.478515
 H     0.949013     5.353681    -2.583836
 C     6.945650     2.891012    -0.055515
 H     7.358561     3.486450     0.770116
 C     7.943948     1.785392    -0.405281
 C     5.664939     2.236623     0.457837
 H     4.895991     2.957654     0.726103
 H     5.252274     1.540543    -0.279742
 H     5.894412     1.648032     1.353705
 H     7.573972     1.158079    -1.223637
 H     8.077212     1.128217     0.462082
 H     8.930044     2.156282    -0.686351
Si     7.515546     8.232502    -2.834282
 C     6.999524     9.989385    -3.304690
 H     7.744645    10.458228    -3.956690
 H     6.041417     9.993736    -3.836157
 H     6.888732    10.621106    -2.416760
 C     9.179268     8.381811    -1.947810
 H     9.063287     8.939591    -1.012538
 H     9.648657     7.425079    -1.706852
 H     9.877636     8.940639    -2.581291
 C     7.723477     7.277322    -4.451867
 H     7.897945     6.206479    -4.314502
 H     6.835169     7.393056    -5.081147
 H     8.574718     7.683856    -5.010012
 H     5.332803     8.391560    -1.843185
 H     5.556724     6.276022    -2.659259
 H     5.423377     7.581500     1.693717

   75
DE
scf done: -2092.050043
Mn     5.175032     5.855341    -1.567001
 P     6.727165     4.134698    -1.294236
 P     3.982679     4.281954    -2.707759
 O     3.532675     5.805002     0.875039
 O     3.272060     7.700346    -2.808216
 C     6.353035     2.874725    -2.612554
 H     6.730566     3.307582    -3.542313
 H     6.895891     1.939930    -2.444127
 C     5.976800     7.914695    -1.265292
 C     4.205457     5.788368    -0.078074
 C     4.047104     6.982867    -2.316522
 C     4.853832     2.643782    -2.736347
 H     4.486165     2.056565    -1.890441
 H     4.604982     2.086641    -3.647129
 C     6.689376     7.038694    -0.444424
 H     7.658562     6.727062    -0.822713
 C     6.594969     7.058915     1.060506
 H     7.374047     7.715522     1.472097
 H     5.628598     7.441044     1.399374
 C     3.738814     4.666561    -4.538486
 H     3.391647     5.707083    -4.539917
 C     2.699582     3.804122    -5.255184
 C     5.061490     4.620628    -5.303585
 H     5.834856     5.210368    -4.804663
 H     5.418297     3.589895    -5.416927
 H     4.917311     5.023452    -6.312252
 H     2.940062     2.735972    -5.191114
 H     2.683986     4.063991    -6.319746
 H     1.686468     3.948436    -4.872560
 C     8.545476     4.539958    -1.652072
 H     8.451052     5.488372    -2.190950
 C     9.294982     3.581560    -2.581587
 C     9.382412     4.796252    -0.394808
 H     8.899961     5.471228     0.316953
 H     9.616900     3.867674     0.134915
 H    10.336544     5.252487    -0.682374
 H     9.393702     2.574697    -2.165229
 H    10.309186     3.965205    -2.743298
 H     8.826860     3.494595    -3.564650
 C     2.245013     3.808573    -2.185623
 H     1.898885     3.094191    -2.943498
 C     1.319320     5.026027    -2.200017
 C     2.172317     3.109135    -0.828833
 H     2.716163     2.160623    -0.810649
 H     2.551980     3.739875    -0.022757
 H     1.124844     2.879257    -0.601543
 H     1.592794     5.733485    -1.412039
 H     0.287040     4.707963    -2.015726
 H     1.338331     5.567257    -3.150118
 C     6.856419     3.103325     0.283507
 H     7.400911     3.770051     0.964765
 C     7.653841     1.805358     0.148575
 C     5.504797     2.809725     0.928923
 H     4.924745     3.714579     1.107215
 H     4.900871     2.134110     0.314681
 H     5.658837     2.312471     1.893918
 H     7.112903     1.067626    -0.453904
 H     7.803641     1.358560     1.138474
 H     8.639471     1.946725    -0.299810
Si     6.771319     8.805959    -2.730184
 C     7.073435    10.571590    -2.113207
 H     7.550715    11.183307    -2.886929
 H     6.131190    11.060025    -1.841247
 H     7.720443    10.584383    -1.229555
 C     8.438017     8.052249    -3.197131
 H     9.105340     7.938634    -2.336417
 H     8.312367     7.075429    -3.673876
 H     8.939849     8.709753    -3.916181
 C     5.730846     8.915844    -4.296291
 H     5.536995     7.922214    -4.710911
 H     4.766564     9.399567    -4.120496
 H     6.274286     9.499668    -5.048195
 H     5.206850     8.497622    -0.749286
 H     6.096427     5.882498    -2.868646
 H     6.735210     6.068997     1.508092

   68
E
 scf done: -1975.479108
Mn     5.187301     5.806290    -1.508522
 P     6.691901     4.078571    -1.454325
 P     3.820753     4.362784    -2.599222
 O     3.967612     5.469884     1.147789
 O     3.652323     7.947233    -2.784759
 C     6.085834     2.727345    -2.584887
 H     6.462539     2.985386    -3.579358
 H     6.527546     1.761168    -2.314746
 C     4.450485     5.592395     0.089960
 C     4.242198     7.116561    -2.222105
 C     4.562670     2.655330    -2.615885
 H     4.192378     2.145932    -1.722504
 H     4.206605     2.084605    -3.482012
 C     3.548886     4.747797    -4.424005
 H     3.317980     5.820471    -4.428159
 C     2.396246     3.996749    -5.090605
 C     4.828828     4.547573    -5.235894
 H     5.683204     5.051309    -4.777130
 H     5.063495     3.482703    -5.351067
 H     4.694830     4.958411    -6.242490
 H     2.516698     2.909515    -5.011755
 H     2.374376     4.239024    -6.159166
 H     1.419103     4.261995    -4.679789
 C     8.354313     4.486471    -2.234791
 H     8.020717     5.112238    -3.073617
 C     9.171683     3.329061    -2.815398
 C     9.222420     5.363588    -1.333886
 H     8.700547     6.270853    -1.023322
 H     9.547321     4.834165    -0.431826
 H    10.125164     5.670461    -1.873821
 H     9.618434     2.700747    -2.042375
 H     9.993938     3.741793    -3.411429
 H     8.588026     2.683213    -3.476266
 C     2.070473     4.057228    -2.006991
 H     1.612612     3.401147    -2.757488
 C     1.300811     5.378397    -1.970607
 C     1.975920     3.346783    -0.657403
 H     2.427229     2.350654    -0.669699
 H     2.437961     3.925207     0.144832
 H     0.918990     3.213691    -0.398880
 H     1.707753     6.040811    -1.200490
 H     0.247619     5.192527    -1.732383
 H     1.339140     5.917856    -2.921850
 C     7.045353     3.202351     0.169662
 H     7.251580     4.031429     0.860341
 C     8.226976     2.234921     0.198563
 C     5.787167     2.483714     0.661703
 H     4.902409     3.122000     0.642052
 H     5.586945     1.589576     0.059718
 H     5.931725     2.149818     1.695067
 H     8.119133     1.439003    -0.546966
 H     8.278578     1.750461     1.180860
 H     9.184954     2.730686     0.030690
 H     5.871614     5.915421    -2.916294
 H     6.539676     6.549540    -1.340567
Si     6.090573     7.719846    -0.196840
 C     7.051625     7.178095     1.344179
 H     7.987498     6.664983     1.102062
 H     7.301339     8.057413     1.949301
 H     6.447548     6.508740     1.964942
 C     7.146560     8.981469    -1.144924
 H     8.113559     8.571464    -1.455453
 H     6.623072     9.309550    -2.049779
 H     7.336046     9.866715    -0.527351
 C     4.610640     8.723541     0.435540
 H     4.035496     9.162729    -0.384150
 H     3.933534     8.123029     1.048470
 H     4.992441     9.544286     1.055200

   68
TSEF
 scf done: -1975.473883
Mn     5.097028     5.841014    -1.492212
 P     6.652858     4.121169    -1.413140
 P     3.801786     4.379181    -2.619464
 O     4.100471     5.441584     1.243590
 O     3.271786     7.960283    -2.373705
 C     6.063604     2.746456    -2.530736
 H     6.463881     2.985502    -3.521172
 H     6.500918     1.785972    -2.234027
 C     4.470330     5.576375     0.143495
 C     3.978933     7.123449    -1.985445
 C     4.543746     2.671043    -2.600822
 H     4.148471     2.167675    -1.714602
 H     4.211784     2.093495    -3.471740
 C     3.565808     4.737305    -4.452952
 H     3.268185     5.794265    -4.467766
 C     2.488193     3.911009    -5.154921
 C     4.883855     4.616018    -5.217291
 H     5.693085     5.165164    -4.728069
 H     5.185371     3.567125    -5.321689
 H     4.766542     5.020015    -6.228680
 H     2.691544     2.835723    -5.085702
 H     2.468560     4.163940    -6.221105
 H     1.485765     4.092407    -4.760628
 C     8.302749     4.506950    -2.238601
 H     7.947226     5.063929    -3.117750
 C     9.139205     3.331851    -2.754460
 C     9.172026     5.458405    -1.420519
 H     8.636434     6.367550    -1.144349
 H     9.535580     4.988570    -0.500544
 H    10.051836     5.752347    -2.004115
 H     9.642121     2.795817    -1.947298
 H     9.920047     3.720136    -3.418662
 H     8.558602     2.606104    -3.329079
 C     2.043081     4.034306    -2.069917
 H     1.664345     3.278966    -2.771224
 C     1.172977     5.287458    -2.177882
 C     1.942786     3.452438    -0.660756
 H     2.494029     2.515021    -0.543706
 H     2.302265     4.154859     0.094008
 H     0.892044     3.235436    -0.436600
 H     1.484354     6.041618    -1.449583
 H     0.128451     5.032772    -1.966288
 H     1.208082     5.752507    -3.167404
 C     6.996912     3.260594     0.219214
 H     7.140296     4.092088     0.920553
 C     8.222512     2.351381     0.278315
 C     5.759872     2.476005     0.665043
 H     4.844616     3.069070     0.626539
 H     5.623426     1.579154     0.049791
 H     5.891005     2.141015     1.699736
 H     8.172481     1.553362    -0.470879
 H     8.270656     1.868844     1.261611
 H     9.159185     2.894621     0.137232
 H     5.853192     6.096589    -2.855690
 H     6.299702     6.650164    -1.979174
Si     6.134479     7.606578    -0.183515
 C     7.190132     7.015507     1.286674
 H     8.059959     6.419173     0.998668
 H     7.556840     7.887741     1.841561
 H     6.580974     6.419406     1.974394
 C     7.196828     8.853608    -1.167310
 H     8.077729     8.411815    -1.645665
 H     6.593349     9.317378    -1.956336
 H     7.543867     9.653693    -0.502669
 C     4.812635     8.718679     0.611724
 H     4.194885     9.217068    -0.141478
 H     4.148439     8.155174     1.273933
 H     5.306187     9.494784     1.208942

   68
F
 scf done: -1975.474221
Mn     5.082331     5.848524    -1.492429
 P     6.649704     4.128060    -1.408937
 P     3.801259     4.385417    -2.628457
 O     4.118165     5.431338     1.247154
 O     3.210843     7.977845    -2.250458
 C     6.059611     2.746599    -2.520236
 H     6.463729     2.977376    -3.511222
 H     6.493445     1.786509    -2.217011
 C     4.473205     5.570982     0.142377
 C     3.937502     7.133612    -1.917944
 C     4.539789     2.674982    -2.595527
 H     4.139510     2.178823    -1.707384
 H     4.210062     2.091575    -3.463373
 C     3.570356     4.726873    -4.466728
 H     3.262202     5.780848    -4.490581
 C     2.505320     3.886017    -5.170436
 C     4.894071     4.613596    -5.222610
 H     5.698252     5.171563    -4.734335
 H     5.206439     3.567153    -5.318135
 H     4.780467     5.010373    -6.237262
 H     2.720133     2.813431    -5.095608
 H     2.486602     4.134143    -6.237829
 H     1.499640     4.057762    -4.780294
 C     8.298129     4.511288    -2.241490
 H     7.942211     5.066080    -3.122269
 C     9.132028     3.334441    -2.757844
 C     9.171983     5.463439    -1.428838
 H     8.639064     6.372844    -1.148543
 H     9.540612     4.993111    -0.511275
 H    10.048730     5.756148    -2.017725
 H     9.636415     2.800188    -1.950457
 H     9.911545     3.720610    -3.424825
 H     8.549595     2.607655    -3.329189
 C     2.040230     4.038068    -2.086363
 H     1.676458     3.264013    -2.775354
 C     1.155103     5.277422    -2.226471
 C     1.934541     3.484458    -0.666321
 H     2.502649     2.560930    -0.522055
 H     2.272662     4.209810     0.076491
 H     0.885627     3.252267    -0.448971
 H     1.444771     6.047435    -1.506251
 H     0.111296     5.011367    -2.025444
 H     1.197104     5.727544    -3.222630
 C     6.994940     3.272326     0.225012
 H     7.135724     4.104152     0.926132
 C     8.223723     2.367237     0.282956
 C     5.761175     2.481959     0.670380
 H     4.843186     3.070711     0.633803
 H     5.628442     1.585036     0.054486
 H     5.895040     2.146749     1.704627
 H     8.174678     1.567942    -0.464929
 H     8.274773     1.886367     1.266869
 H     9.158513     2.913086     0.139600
 H     5.849997     6.147757    -2.880516
 H     6.252917     6.639202    -2.164455
Si     6.136406     7.589359    -0.165367
 C     7.213617     7.010025     1.297841
 H     8.082711     6.413287     1.008093
 H     7.582970     7.885266     1.846456
 H     6.610901     6.416764     1.994240
 C     7.189128     8.824497    -1.178666
 H     8.045560     8.372564    -1.691082
 H     6.566251     9.305076    -1.942365
 H     7.573871     9.614541    -0.522402
 C     4.847254     8.717821     0.663578
 H     4.213363     9.223573    -0.071115
 H     4.195383     8.158631     1.342127
 H     5.361491     9.488256     1.250489

   63
G
scf done: -1683.663651
Mn     5.353581     5.739121    -1.488478
 P     6.785492     3.868510    -1.452163
 P     3.928229     4.376625    -2.602678
 O     4.155440     5.549977     1.194150
 O     3.598276     7.902861    -2.389890
 C     6.139709     2.690649    -2.740287
 H     6.517824     3.081123    -3.690699
 H     6.559431     1.686600    -2.613135
 C     7.019074     7.147220    -1.522258
 C     4.617433     5.581988     0.123472
 C     4.303052     7.063688    -1.998590
 C     4.615406     2.657541    -2.779407
 H     4.226916     2.067479    -1.945280
 H     4.254233     2.183271    -3.699818
 C     6.615607     6.951322    -0.201757
 H     7.176193     6.302359     0.465445
 H     6.042847     7.727952     0.300658
 H     7.739183     9.073016    -2.112336
 H     5.995331     9.032902    -1.829618
 C     3.570974     4.877639    -4.385172
 H     3.334128     5.946271    -4.309119
 C     2.392891     4.158479    -5.043193
 C     4.809593     4.739080    -5.270847
 H     5.681112     5.229290    -4.829848
 H     5.051035     3.685030    -5.453063
 H     4.617742     5.198100    -6.246929
 H     2.529274     3.070261    -5.043750
 H     2.314033     4.470560    -6.090790
 H     1.434996     4.379965    -4.566979
 C     8.550553     4.134269    -2.058187
 H     8.399903     4.938900    -2.790452
 C     9.227929     2.983471    -2.807413
 C     9.463625     4.670591    -0.951817
 H     9.026212     5.516821    -0.415900
 H     9.704968     3.899352    -0.213911
 H    10.411606     5.009668    -1.384664
 H     9.410856     2.112566    -2.174281
 H    10.201497     3.325702    -3.178246
 H     8.653164     2.652209    -3.675590
 C     2.197342     4.049875    -1.957363
 H     1.727438     3.392342    -2.699859
 C     1.397435     5.350735    -1.873213
 C     2.156584     3.328496    -0.611452
 H     2.664173     2.360098    -0.628013
 H     2.595585     3.932302     0.185524
 H     1.111854     3.137221    -0.339966
 H     1.807633     6.009153    -1.101786
 H     0.357886     5.131419    -1.604895
 H     1.389331     5.911330    -2.812257
 C     6.975815     2.819487     0.101001
 H     7.365700     3.538366     0.835877
 C     7.936900     1.633068     0.026812
 C     5.618635     2.330247     0.609016
 H     4.876156     3.126393     0.667345
 H     5.225841     1.532947    -0.031983
 H     5.731526     1.905779     1.613014
 H     7.651306     0.930312    -0.763899
 H     7.907662     1.079333     0.972726
 H     8.973045     1.929793    -0.142419
 C     6.834821     8.462056    -2.234845
 H     6.666269     8.328355    -3.307270
 H     6.003602     5.780313    -2.918034
 H     7.893014     6.602253    -1.861643

   63
TSGH
scf done: -1683.661065
Mn     5.328171     5.711879    -1.365686
 P     6.772800     3.834817    -1.423138
 P     3.932602     4.410342    -2.559024
 O     4.462347     5.351029     1.414676
 O     3.405974     7.878512    -1.814195
 C     6.104350     2.659383    -2.704572
 H     6.512604     3.017278    -3.656067
 H     6.487980     1.643674    -2.553091
 C     6.962133     7.091762    -1.737723
 C     4.765002     5.432147     0.291716
 C     4.173163     7.023559    -1.624891
 C     4.581120     2.677582    -2.768989
 H     4.159240     2.078340    -1.957756
 H     4.222295     2.236840    -3.706623
 C     6.691640     6.977398    -0.353927
 H     7.363893     6.418596     0.290937
 H     6.177794     7.796258     0.145212
 H     7.585191     9.050318    -2.333592
 H     5.840244     8.916258    -2.085818
 C     3.622530     4.961142    -4.335132
 H     3.336095     6.015708    -4.226202
 C     2.507517     4.219884    -5.073224
 C     4.905898     4.911316    -5.163278
 H     5.735894     5.407096    -4.652427
 H     5.195968     3.876337    -5.380449
 H     4.749946     5.410576    -6.125925
 H     2.700734     3.141668    -5.121875
 H     2.447924     4.579532    -6.106917
 H     1.523583     4.365954    -4.621940
 C     8.528296     4.075375    -2.069254
 H     8.361640     4.826851    -2.853764
 C     9.209867     2.884207    -2.749588
 C     9.453232     4.695885    -1.018611
 H     9.038991     5.605418    -0.578063
 H     9.665920     3.999272    -0.201941
 H    10.413461     4.958279    -1.477147
 H     9.452512     2.080811    -2.051358
 H    10.153193     3.223234    -3.194204
 H     8.609870     2.457967    -3.557134
 C     2.181235     4.059878    -1.975457
 H     1.771211     3.348912    -2.705782
 C     1.313248     5.318743    -1.974096
 C     2.124682     3.400807    -0.598872
 H     2.667053     2.452410    -0.554582
 H     2.525705     4.058364     0.176604
 H     1.080685     3.186170    -0.342534
 H     1.640806     6.018255    -1.200735
 H     0.273061     5.049283    -1.758664
 H     1.327753     5.854230    -2.927268
 C     6.945233     2.786940     0.130578
 H     7.233358     3.521477     0.895557
 C     7.983135     1.665746     0.113177
 C     5.592918     2.197650     0.537322
 H     4.790977     2.935946     0.537352
 H     5.311840     1.374946    -0.130366
 H     5.661049     1.782161     1.548759
 H     7.787715     0.947831    -0.691229
 H     7.932909     1.110373     1.057236
 H     9.006674     2.027784     0.004720
 C     6.718240     8.392201    -2.469994
 H     6.576326     8.239919    -3.544647
 H     6.045330     6.057923    -2.725442
 H     7.862146     6.593668    -2.091049

   63
H
scf done: -1683.670940
Mn     5.281938     5.635045    -1.188251
 P     6.744513     3.767361    -1.388759
 P     3.907539     4.425140    -2.514093
 O     4.649118     4.982052     1.573642
 O     3.315663     7.794326    -0.941339
 C     5.994941     2.561607    -2.600678
 H     6.401780     2.834396    -3.580095
 H     6.330822     1.538057    -2.395890
 C     6.846938     7.101555    -1.928469
 C     4.848155     5.169834     0.438838
 C     4.089208     6.934338    -1.075451
 C     4.473017     2.654020    -2.635804
 H     4.042639     2.134248    -1.774619
 H     4.070284     2.167855    -3.532050
 C     6.704641     6.895571    -0.465417
 H     7.555772     6.453956     0.050205
 H     6.337602     7.765813     0.081375
 H     7.362483     9.181707    -2.159130
 H     5.621254     8.889521    -2.067373
 C     3.736456     4.941444    -4.319812
 H     3.371539     5.975449    -4.248471
 C     2.747015     4.129817    -5.155843
 C     5.093010     4.979573    -5.022464
 H     5.845232     5.517067    -4.437968
 H     5.466998     3.967629    -5.214141
 H     5.002849     5.477912    -5.994162
 H     3.050417     3.079484    -5.230887
 H     2.713135     4.524458    -6.178113
 H     1.728295     4.157322    -4.762365
 C     8.446962     4.006281    -2.171303
 H     8.196470     4.697825    -2.989567
 C     9.112118     2.784974    -2.813962
 C     9.438251     4.725485    -1.253870
 H     9.050589     5.671982    -0.874284
 H     9.714938     4.112145    -0.391423
 H    10.360724     4.939832    -1.805692
 H     9.466887     2.067711    -2.071471
 H     9.985775     3.117285    -3.387221
 H     8.455263     2.253629    -3.506827
 C     2.108758     4.160968    -2.041829
 H     1.753185     3.356006    -2.700842
 C     1.241193     5.399417    -2.272157
 C     1.964855     3.690087    -0.595860
 H     2.553861     2.793914    -0.377809
 H     2.273830     4.469194     0.105703
 H     0.915591     3.448630    -0.390681
 H     1.541782     6.222754    -1.619839
 H     0.196033     5.161780    -2.043037
 H     1.274494     5.761877    -3.303441
 C     6.981146     2.740968     0.170593
 H     7.168628     3.496631     0.944598
 C     8.124240     1.728164     0.181744
 C     5.682166     2.014526     0.532734
 H     4.810755     2.669827     0.523086
 H     5.501504     1.176946    -0.150676
 H     5.767096     1.597633     1.542073
 H     8.007706     0.979058    -0.609204
 H     8.118576     1.189560     1.136786
 H     9.108678     2.186958     0.074958
 C     6.562409     8.500052    -2.464684
 H     6.501305     8.517241    -3.558745
 H     6.097093     6.402838    -2.541518
 H     7.800291     6.735862    -2.324646

   63
I
scf done: -1683.672358
Mn    -0.163442     0.809698     0.058599
 P     1.062839    -1.181530     0.389099
 P    -1.741286    -0.530530    -0.819669
 O    -0.964597     1.102002     2.865031
 O    -1.851964     3.070867    -0.732874
 C     0.301105    -2.445657    -0.741852
 H     0.706477    -2.225577    -1.735715
 H     0.615656    -3.463363    -0.483940
 C    -0.674754     0.922393     1.747827
 C    -1.177993     2.183522    -0.398435
 C    -1.221681    -2.321189    -0.770784
 H    -1.656538    -2.759459     0.131096
 H    -1.643974    -2.867704    -1.622193
 C    -2.144667    -0.276496    -2.646525
 H    -2.269599     0.810682    -2.736438
 C    -3.418848    -0.962391    -3.141998
 C    -0.975156    -0.690338    -3.540299
 H    -0.036060    -0.240398    -3.220110
 H    -0.855516    -1.780167    -3.556391
 H    -1.169841    -0.376686    -4.572142
 H    -3.386715    -2.045386    -2.972807
 H    -3.516120    -0.811600    -4.223400
 H    -4.327859    -0.574436    -2.677541
 C     2.870753    -1.166629    -0.128091
 H     2.865710    -0.438783    -0.948147
 C     3.458985    -2.455528    -0.705204
 C     3.754039    -0.582558     0.978528
 H     3.325344     0.326108     1.413518
 H     3.917009    -1.292147     1.794741
 H     4.738617    -0.324096     0.572949
 H     3.496074    -3.270696     0.020127
 H     4.486683    -2.265702    -1.037299
 H     2.899644    -2.808462    -1.575817
 C    -3.469097    -0.609000    -0.087930
 H    -4.005722    -1.357771    -0.685123
 C    -4.185888     0.736043    -0.220612
 C    -3.505680    -1.061237     1.369166
 H    -3.075649    -2.055021     1.520248
 H    -2.981231    -0.356527     2.019511
 H    -4.548082    -1.106966     1.705497
 H    -3.730034     1.485465     0.432286
 H    -5.234019     0.628479     0.080906
 H    -4.172259     1.137678    -1.237655
 C     1.095031    -2.007955     2.082093
 H     1.540771    -1.233702     2.721803
 C     1.928494    -3.284459     2.205373
 C    -0.309034    -2.292061     2.614572
 H    -0.972561    -1.432548     2.538303
 H    -0.763924    -3.136417     2.084740
 H    -0.248729    -2.573188     3.671889
 H     1.583168    -4.060478     1.513246
 H     1.820459    -3.690682     3.218039
 H     2.994199    -3.127807     2.033513
 H     1.174619     1.800312     0.536274
 C     0.973175     1.228009    -1.606489
 C     1.674944     1.979607    -0.528230
 H     2.675534     1.587312    -0.321044
 C     1.733258     3.497276    -0.660235
 H     2.411107     3.769635    -1.475693
 H     0.748704     3.912695    -0.889687
 H     1.573820     0.449925    -2.083645
 H     0.525582     1.866821    -2.371414
 H     2.094824     3.974596     0.257154

   77
J
scf done: -2093.245094
Mn    -0.267087     0.933193     0.067154
 P     1.218263    -0.878246     0.136933
 P    -1.695047    -0.547165    -0.986505
 O    -1.207500     0.520118     2.815016
 O    -2.279132     2.954496    -0.602306
 C     0.478584    -2.277845    -0.841563
 H     0.786581    -2.114553    -1.882324
 H     0.895441    -3.244653    -0.535591
 C    -0.853166     0.626276     1.704823
 C    -1.455449     2.184409    -0.312350
 C    -1.043361    -2.268910    -0.743818
 H    -1.363286    -2.574581     0.257277
 H    -1.489601    -2.971471    -1.454266
 C    -1.851187    -0.355185    -2.859436
 H    -0.934203     0.183948    -3.109604
 C    -3.015916     0.560409    -3.248076
 C    -1.848095    -1.637686    -3.691693
 H    -0.941769    -2.230703    -3.536640
 H    -2.708550    -2.283232    -3.493323
 H    -1.880028    -1.373468    -4.755251
 H    -3.986525     0.066376    -3.137525
 H    -2.916118     0.845986    -4.301338
 H    -3.033672     1.482087    -2.659600
 C     2.874535    -0.649228    -0.711809
 H     2.561256    -0.129080    -1.625261
 C     3.633545    -1.901953    -1.155167
 C     3.777811     0.316924     0.053814
 H     3.269374     1.261614     0.262665
 H     4.120376    -0.097817     1.007173
 H     4.668805     0.545065    -0.541828
 H     4.073440    -2.452188    -0.321505
 H     4.455567    -1.602243    -1.815932
 H     3.005701    -2.595446    -1.721443
 C    -3.482920    -0.705880    -0.431093
 H    -3.950844     0.216145    -0.798830
 C    -3.645280    -0.723484     1.087543
 C    -4.217591    -1.900030    -1.044041
 H    -4.188062    -1.908724    -2.135089
 H    -3.806821    -2.850007    -0.685824
 H    -5.271864    -1.873444    -0.745499
 H    -3.076927    -1.534059     1.557473
 H    -4.700902    -0.886351     1.333812
 H    -3.337577     0.212468     1.552027
 C     1.560364    -1.627988     1.831325
 H     1.718151    -0.744178     2.463616
 C     2.777394    -2.542977     1.961864
 C     0.335661    -2.376331     2.366350
 H    -0.585129    -1.795363     2.309654
 H     0.191664    -3.321465     1.830236
 H     0.496094    -2.626190     3.420863
 H     2.695255    -3.418233     1.308264
 H     2.838126    -2.915488     2.991248
 H     3.720538    -2.039559     1.743239
 H     1.095593     1.634157     0.454262
Si     0.806887     2.890263     1.424203
 C     1.804031     2.309111     2.924878
 H     2.733710     1.808145     2.635635
 H     2.068009     3.168492     3.551730
 H     1.218215     1.618360     3.539826
 C     1.855078     4.120884     0.442838
 H     2.794940     3.681558     0.092929
 H     1.314631     4.487741    -0.435141
 H     2.100129     4.984660     1.071320
 C    -0.665075     3.853165     2.112634
 H    -1.246908     4.347379     1.331398
 H    -1.335968     3.216431     2.694841
 H    -0.265438     4.625562     2.781464
 C     0.126592     2.612126    -2.693173
 C     0.678075     1.490967    -1.811310
 H     0.788637     0.594610    -2.444306
 H     1.707599     1.782022    -1.558526
 H     0.568173     3.681561    -4.552623
 H     1.018785     1.969213    -4.572561
 C     0.970503     2.865135    -3.941129
 H     2.000356     3.126815    -3.670843
 H     0.062890     3.543776    -2.115293
 H    -0.906060     2.404156    -3.002691

   77
TSJK
scf done: -2093.238979
Mn    -0.327031     0.965398     0.046899
 P     1.201519    -0.834846     0.192738
 P    -1.693091    -0.560914    -1.013596
 O    -1.154390     0.546899     2.822805
 O    -2.516791     2.856562    -0.432494
 C     0.492683    -2.253116    -0.791985
 H     0.824409    -2.094354    -1.826509
 H     0.916983    -3.211205    -0.469280
 C    -0.850420     0.666919     1.699188
 C    -1.620745     2.138963    -0.242034
 C    -1.030278    -2.271716    -0.738480
 H    -1.375085    -2.571492     0.255880
 H    -1.444094    -2.989145    -1.453744
 C    -1.831305    -0.389154    -2.890592
 H    -0.918757     0.159031    -3.143664
 C    -3.002039     0.510896    -3.297497
 C    -1.808151    -1.679133    -3.710447
 H    -0.898309    -2.262639    -3.540040
 H    -2.664811    -2.329207    -3.510228
 H    -1.833786    -1.428418    -4.777515
 H    -3.966482     0.003408    -3.196014
 H    -2.894386     0.795323    -4.350251
 H    -3.041849     1.433020    -2.710301
 C     2.863309    -0.637741    -0.661939
 H     2.542521    -0.170957    -1.601650
 C     3.637917    -1.900922    -1.046135
 C     3.762986     0.372627     0.045447
 H     3.240803     1.312875     0.235036
 H     4.132785    -0.003749     1.004569
 H     4.638131     0.593670    -0.576092
 H     4.095751    -2.395130    -0.187480
 H     4.449173    -1.622546    -1.729294
 H     3.019223    -2.636041    -1.567704
 C    -3.483218    -0.721641    -0.469357
 H    -3.956808     0.190588    -0.853406
 C    -3.647702    -0.711377     1.049348
 C    -4.204850    -1.932578    -1.063697
 H    -4.170506    -1.959562    -2.154596
 H    -3.785976    -2.872359    -0.688335
 H    -5.260531    -1.911504    -0.769813
 H    -3.082940    -1.515311     1.534750
 H    -4.704174    -0.865098     1.297721
 H    -3.336477     0.232485     1.495924
 C     1.506437    -1.583316     1.895701
 H     1.605652    -0.702246     2.540449
 C     2.753292    -2.448191     2.070422
 C     0.288767    -2.376423     2.379625
 H    -0.644871    -1.817737     2.303355
 H     0.186545    -3.317208     1.826878
 H     0.423826    -2.635575     3.435418
 H     2.728579    -3.333367     1.425696
 H     2.798381    -2.806059     3.105791
 H     3.680571    -1.906515     1.874603
 H     0.825967     1.922243    -0.267150
Si     0.812992     2.739125     1.358859
 C     1.840895     2.089655     2.819613
 H     2.700874     1.487937     2.510623
 H     2.227881     2.946123     3.385176
 H     1.227238     1.493568     3.501824
 C     1.968304     3.965585     0.454031
 H     2.847065     3.494497     0.000454
 H     1.437263     4.503776    -0.338425
 H     2.328183     4.709524     1.174677
 C    -0.509460     3.862470     2.125127
 H    -1.082616     4.396551     1.361520
 H    -1.214880     3.299529     2.743491
 H    -0.019886     4.608393     2.762707
 C     0.086648     2.700148    -2.637354
 C     0.726618     1.575016    -1.831815
 H     0.713719     0.644561    -2.412310
 H     1.797012     1.816924    -1.740068
 H     0.368017     3.829606    -4.486388
 H     0.895599     2.142639    -4.581016
 C     0.845132     3.019218    -3.923977
 H     1.875196     3.325406    -3.707790
 H     0.025631     3.607232    -2.022033
 H    -0.951483     2.450505    -2.885652

   77
K
scf done: -2093.263045
Mn    -0.443772     0.857968     0.223590
 P     1.122190    -0.906654     0.344938
 P    -1.697052    -0.677985    -0.905882
 O    -1.501269     0.389000     2.886446
 O    -2.431951     2.968469    -0.241863
 C     0.315814    -2.437281    -0.374719
 H     0.598836    -2.482889    -1.432657
 H     0.705681    -3.348677     0.091833
 C    -1.093225     0.545921     1.799253
 C    -1.630119     2.144884    -0.054900
 C    -1.205023    -2.345292    -0.264416
 H    -1.520029    -2.389595     0.783833
 H    -1.695480    -3.167168    -0.797177
 C    -1.404937    -0.849307    -2.761626
 H    -0.330304    -0.632309    -2.840354
 C    -2.145907     0.255582    -3.517050
 C    -1.613832    -2.216718    -3.413960
 H    -1.012463    -3.000495    -2.943872
 H    -2.655714    -2.542662    -3.395371
 H    -1.308261    -2.164008    -4.465825
 H    -3.223646     0.065886    -3.549907
 H    -1.793568     0.310389    -4.553251
 H    -1.996193     1.238620    -3.059186
 C     2.597409    -0.673292    -0.797538
 H     2.106246    -0.221388    -1.669962
 C     3.344096    -1.909367    -1.305782
 C     3.564834     0.367825    -0.235540
 H     3.046468     1.284888     0.054630
 H     4.095805    -0.008432     0.645064
 H     4.320441     0.624389    -0.986768
 H     3.980352    -2.357544    -0.540864
 H     3.996440    -1.611649    -2.135140
 H     2.676579    -2.688395    -1.683960
 C    -3.559540    -0.594693    -0.714776
 H    -3.820023     0.363640    -1.184840
 C    -3.966486    -0.506681     0.756747
 C    -4.344966    -1.707555    -1.409842
 H    -4.243290    -1.683447    -2.496573
 H    -4.041438    -2.700039    -1.059844
 H    -5.411471    -1.597423    -1.182696
 H    -3.661422    -1.395895     1.319002
 H    -5.057739    -0.436716     0.825673
 H    -3.544646     0.366170     1.254389
 C     1.771850    -1.542950     1.991085
 H     2.086032    -0.637442     2.519866
 C     2.962183    -2.497903     1.914961
 C     0.648707    -2.196265     2.801975
 H    -0.213498    -1.544186     2.942845
 H     0.311380    -3.130019     2.337693
 H     1.029146    -2.454835     3.796469
 H     2.745901    -3.379252     1.300999
 H     3.198530    -2.857813     2.923022
 H     3.862536    -2.020789     1.522840
 H     0.685374     1.993460    -1.084901
Si     0.695071     2.524273     1.596084
 C     1.896110     1.923999     2.960442
 H     2.801083     1.451265     2.562682
 H     2.218202     2.782688     3.562925
 H     1.407098     1.216336     3.639784
 C     1.712118     3.830867     0.627544
 H     2.493876     3.420161    -0.020149
 H     1.052108     4.444581     0.004854
 H     2.198206     4.501982     1.346641
 C    -0.521945     3.617923     2.580519
 H    -1.207444     4.161645     1.921918
 H    -1.127275     3.024212     3.273301
 H     0.031993     4.358070     3.170656
 C     0.266420     3.348230    -2.749094
 C     0.853336     2.060334    -2.186649
 H     0.439388     1.188157    -2.697050
 H     1.942041     2.034825    -2.308982
 H     0.074977     4.409854    -4.639021
 H     0.013255     2.649649    -4.794327
 C     0.489768     3.474277    -4.251602
 H     1.557661     3.457435    -4.497204
 H     0.717681     4.204964    -2.236768
 H    -0.805992     3.395095    -2.527417

   75
TSBDZ
scf done: -2092.049109
Mn     5.294152     5.731341    -1.329078
 P     6.757351     3.848053    -1.403814
 P     3.924727     4.425935    -2.557791
 O     4.382719     5.305001     1.423562
 O     3.339006     7.847464    -1.847456
 C     6.096100     2.672995    -2.688177
 H     6.507192     3.028573    -3.638703
 H     6.479250     1.657584    -2.533396
 C     6.942194     7.105028    -1.646010
 C     4.709075     5.407539     0.307806
 C     4.125180     7.019084    -1.611947
 C     4.573618     2.692133    -2.756448
 H     4.149818     2.097428    -1.943267
 H     4.215517     2.248230    -3.692990
 C     6.651645     6.973981    -0.254774
 H     7.322638     6.329151     0.315234
 C     6.086157     8.090132     0.592474
 H     6.874669     8.797340     0.887303
 H     5.310817     8.654627     0.069963
 C     3.652674     4.967089    -4.343258
 H     3.397252     6.031194    -4.251039
 C     2.528857     4.253421    -5.094590
 C     4.950377     4.862930    -5.144148
 H     5.794895     5.307422    -4.610385
 H     5.188878     3.816786    -5.369847
 H     4.844630     5.382991    -6.102610
 H     2.690667     3.169464    -5.130334
 H     2.498790     4.605311    -6.132313
 H     1.542086     4.433215    -4.662002
 C     8.515120     4.097177    -2.043952
 H     8.351383     4.861249    -2.817454
 C     9.195566     2.915284    -2.741331
 C     9.441399     4.699852    -0.983719
 H     9.027031     5.600009    -0.523636
 H     9.658004     3.988216    -0.181324
 H    10.399607     4.973168    -1.440155
 H     9.428937     2.097933    -2.056218
 H    10.143838     3.257768    -3.172616
 H     8.599725     2.507166    -3.561150
 C     2.164583     4.067538    -2.005159
 H     1.770039     3.364755    -2.751781
 C     1.291277     5.322557    -2.002146
 C     2.085102     3.390145    -0.638115
 H     2.622978     2.439007    -0.597481
 H     2.475933     4.035462     0.152594
 H     1.036374     3.175954    -0.401389
 H     1.592118     6.004450    -1.202800
 H     0.246262     5.043914    -1.825040
 H     1.333709     5.881235    -2.941029
 C     6.928773     2.787574     0.142147
 H     7.212890     3.514875     0.915356
 C     7.968847     1.668420     0.115057
 C     5.576783     2.189263     0.537651
 H     4.770471     2.922822     0.536163
 H     5.304877     1.368251    -0.135880
 H     5.641028     1.768990     1.547357
 H     7.775056     0.958404    -0.696736
 H     7.918201     1.103311     1.053308
 H     8.992077     2.032517     0.011157
Si     7.001162     8.709037    -2.661940
 C     5.833455    10.106885    -2.179008
 H     5.948043    10.921915    -2.903566
 H     4.785285     9.798615    -2.181823
 H     6.071069    10.508811    -1.189755
 C     8.775234     9.332217    -2.447809
 H     8.984628     9.566476    -1.398468
 H     9.508383     8.586759    -2.774780
 H     8.944839    10.243401    -3.031897
 C     6.723269     8.283289    -4.479786
 H     7.384338     7.474042    -4.809621
 H     5.690933     7.964975    -4.657365
 H     6.920776     9.153060    -5.116022
 H     6.028984     6.184626    -2.657405
 H     7.833599     6.553602    -1.953303
 H     5.641638     7.698991     1.512829

   75
DZ
scf done: -2092.054886
Mn     5.312144     5.759992    -1.492385
 P     6.774889     3.900438    -1.442979
 P     3.908863     4.372792    -2.608072
 O     4.056796     5.493220     1.155128
 O     3.564715     7.896197    -2.463002
 C     6.154694     2.732232    -2.752019
 H     6.527981     3.146011    -3.694351
 H     6.593307     1.734621    -2.640087
 C     6.975366     7.172354    -1.453275
 C     4.554926     5.570264     0.101841
 C     4.265945     7.068548    -2.037297
 C     4.631839     2.670047    -2.796719
 H     4.252223     2.065070    -1.969372
 H     4.282538     2.197550    -3.722602
 C     6.521442     7.038669    -0.134065
 H     7.060795     6.340886     0.510778
 C     5.817849     8.129673     0.632324
 H     6.558021     8.821401     1.056439
 H     5.148592     8.708657    -0.007315
 C     3.533648     4.876273    -4.386811
 H     3.287114     5.942314    -4.307448
 C     2.355890     4.149311    -5.037117
 C     4.765633     4.750862    -5.284049
 H     5.635129     5.255293    -4.855922
 H     5.019396     3.699661    -5.465947
 H     4.557263     5.204322    -6.259346
 H     2.497847     3.061771    -5.037315
 H     2.270181     4.460119    -6.084479
 H     1.399334     4.366950    -4.556348
 C     8.543627     4.194747    -2.024354
 H     8.397842     5.020638    -2.733504
 C     9.233883     3.071220    -2.802223
 C     9.440871     4.701273    -0.891055
 H     8.981252     5.510576    -0.316648
 H     9.699486     3.902233    -0.189703
 H    10.380599     5.084733    -1.304178
 H     9.402739     2.176353    -2.199433
 H    10.214901     3.425032    -3.141079
 H     8.675089     2.774731    -3.693099
 C     2.187046     4.011553    -1.957443
 H     1.715912     3.373631    -2.715555
 C     1.382229     5.306204    -1.831847
 C     2.157371     3.249643    -0.633806
 H     2.665403     2.282532    -0.684098
 H     2.600454     3.829120     0.178291
 H     1.114561     3.048531    -0.362114
 H     1.800251     5.947868    -1.050151
 H     0.347142     5.076114    -1.555493
 H     1.359052     5.888461    -2.757671
 C     6.971320     2.831582     0.096934
 H     7.372738     3.540119     0.835491
 C     7.925966     1.641342    -0.000810
 C     5.618119     2.342552     0.615277
 H     4.883391     3.142834     0.702443
 H     5.208339     1.561511    -0.034837
 H     5.743893     1.896406     1.608387
 H     7.628397     0.948187    -0.795477
 H     7.903764     1.077567     0.939356
 H     8.962072     1.933659    -0.177610
Si     7.110235     8.700401    -2.554491
 C     6.043279    10.190413    -2.105564
 H     6.252972    10.996244    -2.819016
 H     4.973993     9.970408    -2.158017
 H     6.272794    10.568671    -1.104889
 C     8.921828     9.236956    -2.397755
 H     9.160545     9.525402    -1.368284
 H     9.606587     8.430542    -2.683208
 H     9.135643    10.096471    -3.042874
 C     6.792433     8.236156    -4.354630
 H     7.403303     7.376753    -4.651793
 H     5.742948     7.967011    -4.506073
 H     7.034080     9.070141    -5.023125
 H     5.943387     5.747484    -2.929559
 H     7.834764     6.548303    -1.688216
 H     5.231191     7.730608     1.464246

 
   13
aldehyde
scf done:  -232.191281
 O     8.662403     7.628646     1.527016
 C     7.688090     8.205374     1.106220
 H     7.456883     8.205118     0.016339
 C     6.706348     8.956974     1.960776
 H     6.650400     9.984217     1.567915
 H     5.709410     8.532819     1.763451
 C     7.034223     8.944622     3.445180
 H     7.093639     7.905098     3.786006
 H     8.038407     9.358396     3.589173
 C     6.019598     9.716776     4.277219
 H     5.013403     9.295849     4.172403
 H     5.969723    10.768028     3.972314
 H     6.278673     9.692883     5.339788
   
9
propene
scf done:  -117.759583
 H     1.518223     3.921126     2.510196
 H     2.618433     4.317840     3.822116
 H     1.100184     3.470728     4.174331
 C     1.923795     3.550427     3.459402
 H     2.838774     0.185375     3.718154
 H     1.471164     1.064836     4.604068
 C     2.617672     2.240127     3.274325
 C     2.294717     1.108257     3.894834
 H     3.451237     2.233784     2.571273

  14
HSiMe3
scf done:  -409.576908
 H     7.301046     6.823693    -2.586869
Si     7.656458     7.999823    -3.442791
 C     7.820994     9.517430    -2.336607
 H     8.601493     9.374269    -1.582561
 H     8.082257    10.404998    -2.922840
 H     6.884230     9.728735    -1.811124
 C     9.291875     7.638828    -4.308019
 H    10.095280     7.474503    -3.582850
 H     9.220031     6.744247    -4.934779
 H     9.588858     8.474086    -4.951289
 C     6.284631     8.253917    -4.710260
 H     6.164721     7.370634    -5.345698
 H     5.324139     8.445987    -4.221573
 H     6.503889     9.106350    -5.362140

   11
propane
scf done:  -118.995617
 H     2.016567     4.321797     2.671854
 H     2.419957     3.831913     4.322402
 H     0.834723     3.441404     3.648871
 C     1.900937     3.520849     3.408918
 H     3.505821     2.315170     2.628250
 H     1.932862     1.926589     1.960971
 C     2.447365     2.195958     2.891949
 C     2.299981     1.063211     3.899939
 H     2.700354     0.121175     3.512114
 H     1.247574     0.896863     4.155886
 H     2.830959     1.291971     4.830746

   21
E-vinylsilane
scf done:  -526.161616
 C     7.273890     8.284761    -1.044065
 C     7.873092     7.316443    -0.338883
 H     8.811624     6.895917    -0.707143
 C     7.373927     6.731115     0.943834
 H     8.107422     6.863076     1.748828
 H     6.433505     7.192893     1.257443
Si     7.915288     9.005835    -2.649155
 C     8.197221    10.860252    -2.434800
 H     8.542069    11.316652    -3.369058
 H     7.275084    11.370734    -2.137408
 H     8.950168    11.058903    -1.665415
 C     9.536570     8.171163    -3.130223
 H    10.309220     8.320412    -2.368978
 H     9.408830     7.093382    -3.274625
 H     9.914471     8.587435    -4.070091
 C     6.637313     8.737154    -4.012702
 H     6.464248     7.670386    -4.187127
 H     5.675805     9.191741    -3.751640
 H     6.969225     9.183086    -4.956699
 H     6.335678     8.679188    -0.641251
 H     7.211252     5.650573     0.846858

   21
Z-vinylsilane
scf done:  -526.157070
 C     8.252573     7.363297    -1.272586
 C     7.616239     7.143223    -0.113446
 H     7.797473     6.194025     0.397611
 C     6.661284     8.042002     0.603866
 H     7.028292     8.266358     1.613093
 H     6.497831     8.985098     0.082074
Si     8.268605     8.791638    -2.491923
 C     7.171439    10.263685    -2.053548
 H     7.256743    11.020284    -2.842031
 H     6.115107     9.986886    -1.979448
 H     7.469161    10.737781    -1.113009
 C    10.053226     9.393020    -2.636510
 H    10.407337     9.814413    -1.690175
 H    10.727977     8.574419    -2.908118
 H    10.145386    10.168207    -3.405069
 C     7.719320     8.110860    -4.165981
 H     8.341476     7.264560    -4.475596
 H     6.681415     7.764319    -4.131261
 H     7.791535     8.878481    -4.944301
 H     8.906007     6.545992    -1.595310
 H     5.690374     7.547650     0.732868

    2
dihydrogen
scf done:    -1.167047
 H    -0.679148    -0.384894    -1.964114
 H    -0.259765    -0.949399    -1.721303

   16
 Styrene
scf done:  -309.280670
 C     7.764658     3.956725     5.051969
 C     6.606986     4.236162     5.656929
 H     5.921782     4.922559     5.159820
 H     8.504711     3.286631     5.479974
 H     8.011855     4.399605     4.092931
 C     6.127504     3.723193     6.945894
 H     7.812276     2.441644     7.372690
 C     6.851026     2.806209     7.722733
 H     6.930320     1.643153     9.522229
 C     6.353767     2.353699     8.936636
 H     4.733994     2.448293    10.356469
 C     5.120466     2.804699     9.406132
 H     3.427193     4.070883     9.002206
 C     4.389458     3.712874     8.647440
 H     4.314867     4.875127     6.841570
 C     4.889736     4.164844     7.431176

   21
 Dimethylphenylsilane
scf done:  -601.089637
 H    -0.969479    -1.699624     0.094711
Si    -0.245675    -0.391565     0.042790
 C    -0.045330     0.275196     1.793568
 H     0.499815    -0.433272     2.424294
 H     0.510579     1.218704     1.794276
 H    -1.020136     0.461173     2.256215
 C    -1.229537     0.825691    -1.005704
 H    -1.386124     0.437483    -2.016475
 H    -2.210864     1.021785    -0.561517
 H    -0.706222     1.783751    -1.093766
 C     1.432422    -0.737015    -0.737750
 H     2.083276     1.325974    -0.745436
 C     2.343975     0.298656    -0.994435
 H     4.275410     0.861704    -1.756695
 C     3.585993     0.043497    -1.566886
 H     4.913719    -1.463433    -2.344638
 C     3.944524    -1.261491    -1.897047
 H     3.330989    -3.324312    -1.908796
 C     3.056723    -2.304635    -1.652307
 H     1.130194    -2.866583    -0.895101
 C     1.814848    -2.041584    -1.079100

   35
 Product 10
scf done:  -909.196747
 C     7.990153     4.330833     5.240419
 C     6.740316     3.962559     5.572929
 H     5.981525     3.933986     4.788549
 H     8.744922     4.365802     6.029523
Si     8.536112     4.792960     3.511134
 C     9.235814     6.543630     3.511872
 H    10.091555     6.632873     4.188446
 H     9.564679     6.848297     2.512548
 H     8.472616     7.256742     3.839510
 C     7.070655     4.695254     2.329629
 H     6.651434     3.684836     2.292312
 H     6.273130     5.386721     2.621520
 H     7.386279     4.957387     1.314686
 C     9.879783     3.577440     2.976894
 H    11.056241     5.010414     1.867329
 C    10.960082     3.971244     2.174259
 H    12.754707     3.387219     1.139976
 C    11.925938     3.057444     1.760743
 H    12.584513     1.008338     1.826386
 C    11.831240     1.723165     2.146064
 H    10.693829     0.270171     3.255214
 C    10.769814     1.309421     2.946765
 H     8.990982     1.894304     3.992728
 C     9.808558     2.228642     3.357016
 C     6.233037     3.586955     6.899121
 H     8.120260     3.662420     7.944530
 C     7.053982     3.475215     8.031030
 H     7.175707     3.038254    10.126757
 C     6.522326     3.120738     9.262778
 H     4.744713     2.590012    10.360999
 C     5.157278     2.867732     9.395488
 H     3.264912     2.773776     8.373311
 C     4.329303     2.970438     8.282145
 H     4.214550     3.403591     6.180430
 C     4.864554     3.324387     7.048765

   86
 1-Si-H
scf done: -2397.981709
Mn     5.282373     6.092984    -1.255772
 P     6.634835     4.139859    -1.258560
 P     3.848024     4.863400    -2.647033
 O     7.700127     7.470534    -0.628074
 O     3.927090     4.961324     1.059528
 O     3.640654     8.489182    -0.874577
 C     5.666507     2.797918    -2.132095
 H     6.077858     2.753276    -3.144985
 H     5.853185     1.818824    -1.682692
 C     6.661397     7.021159    -0.134137
 C     4.462660     5.414412     0.124876
 C     4.286842     7.539912    -1.081175
 C     4.170763     3.087294    -2.199162
 H     3.712169     2.939193    -1.213562
 H     3.676885     2.394749    -2.889297
 H     6.198995     6.698518    -2.685747
 C     6.451154     7.275418     1.361918
 H     5.496244     7.812913     1.462992
 H     6.271464     6.307468     1.851674
 C     7.568161     8.033749     2.065811
 H     8.509577     7.482940     1.951346
 H     7.727579     8.990307     1.555446
 C     7.275949     8.268239     3.542582
 H     7.144929     7.321164     4.078951
 H     6.356370     8.848967     3.678092
 H     8.088330     8.815941     4.031831
 C     4.008473     4.943356    -4.521582
 H     3.810414     6.005821    -4.715535
 C     3.014538     4.120444    -5.340530
 C     5.425526     4.649915    -5.012372
 H     6.187046     5.158063    -4.415468
 H     5.636433     3.575014    -5.003241
 H     5.532586     4.992025    -6.046955
 H     3.127186     3.045171    -5.159760
 H     3.203709     4.287876    -6.407355
 H     1.974199     4.393983    -5.152104
 C     8.231865     4.020677    -2.249034
 H     7.852503     4.268076    -3.251464
 C     8.848593     2.622644    -2.314585
 C     9.295175     5.062818    -1.903300
 H     8.861077     6.045614    -1.711154
 H     9.868554     4.772536    -1.019342
 H    10.004694     5.141412    -2.735346
 H     9.279682     2.334752    -1.351083
 H     9.666274     2.619950    -3.045024
 H     8.138313     1.846855    -2.614810
 C     1.968834     5.020067    -2.470019
 H     1.694654     5.640115    -3.335105
 C     1.509968     5.759888    -1.214811
 C     1.212866     3.690712    -2.563246
 H     1.476279     3.090260    -3.435915
 H     1.385183     3.081678    -1.669808
 H     0.135960     3.888773    -2.611309
 H     1.787946     5.224365    -0.303010
 H     0.416433     5.839366    -1.226865
 H     1.913204     6.770151    -1.151580
 C     6.971891     3.455463     0.466997
 H     6.131096     3.847612     1.048084
 C     8.249277     4.041644     1.073211
 C     6.948626     1.934935     0.620568
 H     5.967693     1.508577     0.391922
 H     7.694215     1.436382    -0.006028
 H     7.172242     1.677437     1.662393
 H     9.141916     3.560862     0.662021
 H     8.253415     3.864258     2.154392
 H     8.339384     5.118636     0.910509
Si     6.513471     8.063922    -3.331692
 C     6.474609     9.638406    -2.320242
 H     7.202234     9.588896    -1.508952
 H     6.742668    10.457273    -2.998897
 H     5.491130     9.858293    -1.900784
 C     8.224118     7.791643    -4.061902
 H     8.964174     7.786410    -3.258137
 H     8.308279     6.847820    -4.609569
 H     8.469133     8.608150    -4.750175
 C     5.260000     8.250730    -4.736983
 H     6.595530     7.602831    -6.305852
 C     5.594926     7.955692    -6.066563
 H     4.956539     7.869472    -8.121337
 C     4.670728     8.104360    -7.099325
 H     2.661763     8.676258    -7.624795
 C     3.384414     8.558747    -6.821862
 H     2.034667     9.242679    -5.288483
 C     3.032619     8.874344    -5.511020
 H     3.665883     8.980418    -3.469253
 C     3.961374     8.725028    -4.484016
